# Supplementary material for: The role of flipped classroom models and web-based instruction in developing collaborative learning attitudes and learning strategies
Source: Front Psychol. 2026 Jun 30;17:1792842. doi: 10.3389/fpsyg.2026.1792842 (PMC13365127; doi:10.3389/fpsyg.2026.1792842)
Supplement: Supplementary file 1 [file Table_1.xlsx]

## Sheet: Sheet1
grup	d1önişbirlikçitop	d1önöğrenmestratejileritop	d1önöğrenmestratejileriorganizasyon	d1önöğrenmestratejileriçaba	d1önöğrenmestratejileriplanlama	d1önöğrenmestratejileridüzenleme	d1önöğrenmestratejilerikonsantrasyon	d1önöğrenmestratejilerizamanyön	d1önöğrenmestratejileriçalışmaortamı	d1önöğrenmestratejileriakranişbirliği	d1önöğrenmestratejileriliteratürkaynak	d1önöğrenmestratejileriörgütleme	d1önöğrenmestratejilerieleştireldüşünme	d1önöğrenmestratejileriyineleme	d1sonişbirliktop	d1sonöğrstratejitop	d1sonöğrstratejiorganiz	d1sonöğrstratejiçabayöne	d1sonöğrstratejiplanlama	d1sonöğrstratejidüzenleme	d1sonöğrstratejikonsantrasyon	d1sonöğrstratejizamanyöne	d1sonöğrstratejiçalışmaorta	d1sonöğrstratejiakranişbirliği	d1sonöğrstratejiliteratkullanı	d1sonöğrstratejiörgütleme	d1sonöğrstratejieleştdüşü	d1sonöğrstratejiyineleme	filter_$
1	55	226	26	24	10	8	9	10	19	18	17	28	27	30	61	276	31	33	14	12	19	12	18	20	18	34	31	34	1
1	68	286	25	36	9	14	24	17	26	18	20	36	34	27	75	319	35	35	13	12	21	18	30	22	21	40	40	32	1
1	65	292	31	26	9	18	13	8	29	20	21	39	36	42	86	295	36	34	8	17	13	15	28	21	19	38	34	32	1
1	69	229	25	20	15	12	22	10	15	18	17	29	22	24	70	285	34	31	17	16	21	15	17	21	18	39	23	33	1
1	63	264	27	27	8	15	18	13	25	16	15	37	28	35	91	298	32	27	11	11	16	19	31	23	22	39	31	36	1
1	59	299	35	30	17	16	18	14	32	17	22	35	24	39	51	320	39	38	9	17	23	12	31	19	20	43	32	37	1
1	73	286	30	30	11	13	19	22	33	18	18	38	20	34	75	239	19	26	11	9	22	10	23	17	14	31	29	28	1
1	63	205	21	27	9	7	19	8	14	18	13	26	17	26	85	258	21	32	13	12	16	13	19	21	13	31	29	38	1
1	72	297	36	33	18	3	13	14	22	22	21	43	30	42	82	315	37	33	18	17	19	24	27	21	24	36	29	30	1
1	57	239	34	22	11	14	11	12	20	9	17	41	14	34	71	246	37	27	15	9	11	4	17	18	19	45	15	29	1
1	75	337	40	39	9	17	30	14	32	24	21	44	33	34	78	357	42	42	9	18	33	9	36	24	24	46	36	38	1
1	77	341	40	37	9	15	25	21	35	22	22	41	34	40	85	354	42	40	9	15	31	17	35	25	24	43	37	36	1
1	70	264	30	27	11	15	23	11	27	18	16	34	20	32	76	303	37	30	11	15	24	20	32	24	15	39	24	32	1
1	71	246	23	18	18	9	11	12	36	9	10	41	26	33	94	225	24	21	16	10	11	11	30	17	7	31	21	26	1
1	69	316	34	36	8	13	25	15	34	22	23	38	31	37	62	317	31	34	8	14	27	18	30	24	24	37	32	38	1
1	64	280	37	27	13	11	21	14	25	19	19	34	27	33	74	294	37	32	14	13	19	13	23	22	19	33	28	41	1
1	51	348	42	40	9	18	29	24	29	22	23	48	40	24	54	378	42	42	9	18	27	24	36	24	24	48	42	42	1
1	56	271	35	27	9	11	18	17	25	16	19	35	24	35	56	318	39	29	8	15	26	20	28	16	22	43	33	39	1
1	73	250	20	27	17	18	21	5	30	5	17	30	36	24	73	301	32	34	9	17	21	16	31	12	24	43	22	40	1
1	65	273	30	30	8	15	23	14	27	20	16	38	26	26	86	356	38	41	9	18	27	21	33	24	19	48	39	39	1
1	60	261	30	24	14	11	25	8	28	14	20	37	33	17	68	279	32	28	13	15	24	15	27	15	22	39	32	17	1
1	63	234	20	28	14	14	17	10	20	13	16	30	22	30	71	259	31	29	10	13	23	16	23	15	16	28	28	27	1
1	54	255	32	29	12	14	26	16	24	10	18	35	13	26	62	290	35	34	16	15	26	20	27	15	20	38	15	29	1
1	64	275	33	26	9	5	26	17	30	19	21	34	24	31	71	302	32	29	10	6	25	19	28	23	24	43	27	36	1
1	66	241	35	24	10	12	16	11	20	15	16	34	17	31	76	255	38	27	12	14	14	11	20	14	16	34	17	38	1
1	54	263	25	27	12	11	29	15	29	19	17	29	20	30	75	302	27	30	14	13	29	17	33	23	23	40	21	32	1
2	72	271	31	30	11	13	22	16	24	17	15	36	24	32	75	312	33	30	11	14	22	20	30	20	20	44	30	38	0
2	59	268	28	27	10	14	24	14	25	14	19	35	26	32	60	302	34	31	10	15	21	15	30	16	21	43	28	38	0
2	55	251	27	26	12	12	28	7	21	18	17	31	24	28	54	283	32	33	19	14	19	12	24	22	19	33	26	30	0
2	65	254	26	26	14	13	24	12	20	16	13	32	31	27	71	269	29	25	16	15	20	14	21	18	14	37	32	28	0
2	63	301	32	34	12	15	25	16	26	20	17	36	34	34	64	320	29	31	12	15	18	20	25	23	22	44	40	41	0
2	54	263	31	28	7	15	22	9	25	17	19	32	28	30	60	293	34	32	8	16	20	14	28	22	19	37	30	33	0
2	61	252	33	20	12	13	22	14	15	15	15	33	28	32	67	255	33	22	13	15	19	15	15	17	15	35	29	27	0
2	63	299	36	31	14	13	23	18	21	19	17	41	33	33	69	301	37	31	11	14	14	23	19	19	17	41	37	38	0
2	66	276	31	24	10	14	23	13	28	18	18	33	33	31	68	291	37	27	11	15	11	15	23	24	19	37	37	35	0
2	63	238	24	28	10	12	21	17	17	18	9	29	19	34	66	253	24	31	10	13	14	21	21	21	9	31	21	37	0
2	70	248	32	28	12	8	28	13	21	12	12	28	22	32	74	248	27	31	12	8	21	16	22	12	13	30	23	33	0
2	61	263	32	31	11	11	27	14	27	17	15	26	22	30	67	281	33	31	12	10	27	15	34	17	16	28	25	33	0
2	69	291	32	33	12	13	27	12	28	19	16	37	27	35	70	307	35	35	13	15	22	15	21	24	18	44	29	36	0
2	51	290	36	29	11	13	31	20	25	18	17	33	22	35	41	296	34	32	14	15	31	15	26	20	20	34	24	31	0
2	69	246	27	22	18	13	22	10	22	14	12	33	24	29	76	248	27	24	18	13	11	11	27	14	12	34	24	33	0
2	50	240	25	26	14	9	27	4	23	13	9	32	34	24	50	257	30	26	16	9	27	5	24	13	9	35	38	25	0
2	56	237	29	24	13	10	24	11	22	15	11	30	24	24	58	256	32	26	15	10	22	11	25	18	11	32	26	28	0
2	68	254	29	29	11	12	23	12	22	16	17	35	21	27	73	275	29	31	11	14	23	16	23	20	19	37	23	29	0
2	63	247	33	27	10	11	27	13	22	19	16	25	16	28	65	256	33	28	10	12	24	14	22	22	16	29	16	30	0
2	36	202	14	13	14	9	24	8	15	5	13	40	34	13	36	206	13	13	16	9	15	8	15	5	14	46	39	13	0
2	74	286	37	33	11	12	17	12	28	20	18	35	30	33	86	333	41	39	14	17	11	12	35	21	24	43	34	42	0
2	75	303	37	31	7	14	26	18	28	20	15	42	32	33	81	328	39	34	9	17	28	18	31	18	17	45	32	40	0
2	47	256	24	33	9	13	20	13	26	18	19	32	23	26	36	284	27	37	11	13	16	13	28	21	20	37	28	33	0
2	71	263	32	27	11	13	24	18	24	18	17	28	21	30	76	277	26	27	12	17	17	22	25	21	19	30	22	39	0
3	46	264	29	26	13	10	24	10	17	18	19	40	32	26	42	256	27	24	12	9	21	14	17	18	17	39	32	26	0
3	51	342	41	39	12	10	23	16	31	24	23	48	38	37	51	313	35	33	12	9	27	12	29	23	18	41	34	40	0
3	53	309	36	38	15	13	20	13	29	18	18	40	34	35	59	300	31	34	12	12	26	14	28	18	18	38	34	35	0
3	70	281	32	29	12	9	24	15	27	17	17	37	31	31	72	273	30	29	13	9	25	14	24	16	17	34	33	29	0
3	60	295	27	31	13	12	27	19	31	22	17	36	29	31	61	260	26	27	13	10	24	18	21	19	17	31	27	27	0
3	57	314	35	35	9	14	25	21	23	20	20	43	36	33	61	266	31	25	8	12	25	18	22	18	19	26	32	30	0
3	57	304	36	32	7	13	21	10	31	19	21	44	35	35	55	267	25	27	14	14	23	15	24	18	19	29	29	30	0
3	53	264	32	27	10	9	21	9	24	20	18	35	28	31	57	255	27	24	10	11	21	14	24	18	17	32	28	29	0
3	54	270	32	27	10	14	24	9	24	20	18	35	26	31	52	241	23	21	11	11	22	12	23	18	17	31	27	25	0
3	57	276	29	24	11	12	27	17	24	21	15	33	25	38	56	256	27	24	15	9	26	15	24	17	14	32	23	30	0
3	76	271	29	35	9	7	17	11	26	15	17	38	33	34	72	254	27	24	10	13	19	11	23	14	20	27	33	33	0
3	58	341	42	36	9	14	27	20	32	19	24	45	39	34	57	289	27	21	8	11	24	20	31	17	19	38	42	31	0
3	69	312	26	35	17	14	13	22	31	22	22	42	33	35	69	280	26	25	18	13	18	19	24	15	20	34	33	35	0
3	57	114	7	7	4	3	31	4	11	7	6	11	14	9	54	142	9	9	6	4	31	7	15	9	12	12	14	14	0
3	61	285	38	24	11	12	16	12	22	18	20	41	37	34	57	254	31	25	11	11	17	17	17	17	20	29	32	27	0
3	54	255	32	21	10	11	19	10	23	20	13	34	31	31	56	249	25	23	9	11	18	11	24	18	15	31	31	33	0
3	56	278	29	26	15	11	19	18	26	16	18	38	31	31	55	253	28	24	15	9	17	17	25	15	18	27	25	33	0
3	65	291	35	27	11	11	25	17	25	17	19	40	29	35	59	264	30	21	11	11	24	18	26	17	16	27	31	32	0
3	73	292	36	32	13	12	22	11	22	18	18	40	32	36	70	265	29	28	11	11	23	13	22	18	17	31	32	30	0
3	52	296	33	33	9	13	27	17	23	20	21	35	31	34	52	255	29	27	8	12	25	12	21	15	15	29	27	35	0
3	55	296	35	30	11	15	24	19	26	15	20	35	31	35	51	262	33	25	11	11	24	11	19	17	14	35	31	31	0
3	63	248	26	26	15	11	19	12	24	17	14	34	22	28	60	235	24	24	11	9	17	12	24	16	14	33	22	29	0
3	69	228	30	25	8	13	23	8	28	13	10	27	17	26	63	220	27	25	8	11	23	10	21	13	10	24	18	30	0
3	57	284	35	33	14	14	26	10	26	20	16	36	23	31	54	243	30	31	11	7	24	10	19	19	17	27	23	25	0
